# Supplementary material for: Cesium Lead Bromide Nanocrystals: Synthesis, Modification, and Application to O2 Sensing
Source: Sensors (Basel). 2022 Nov 16;22(22):8853. doi: 10.3390/s22228853 (PMC9698211; doi:10.3390/s22228853)
Supplement: Supplementary file 1 [file sensors-22-08853-s001.zip]

Archive with 1 entries (1 files):
- sensors-2012972-supplementary.pdf
